# Supplementary material for: Heat Transfer Analysis of 3D Printed Wax Injection Mold Used in Investment Casting
Source: Materials (Basel). 2022 Sep 21;15(19):6545. doi: 10.3390/ma15196545 (PMC9571762; doi:10.3390/ma15196545)
Supplement: Supplementary file 1 [file materials-15-06545-s001.zip]

Archive with 1 entries (1 files):
- materials-1898973-supplementary.pdf
